# Supplementary material for: Efficient Inhibition of HIV Using CRISPR/Cas13d Nuclease System
Source: Viruses. 2021 Sep 16;13(9):1850. doi: 10.3390/v13091850 (PMC8473377; doi:10.3390/v13091850)
Supplement: Supplementary file 1 [file viruses-13-01850-s001.zip]

Archive with 1 entries (1 files):
- viruses-1329477-supplementary.pdf
